# Supplementary material for: Advances in Magnetic UAV Sensing: A Comparative Study of the MagNimbus and MagArrow Magnetometers
Source: Sensors (Basel). 2025 Oct 2;25(19):6076. doi: 10.3390/s25196076 (PMC12527078; doi:10.3390/s25196076)
Supplement: Supplementary file 1 [file sensors-25-06076-s001.zip]

Archive with 1 entries (1 files):
- sensors-3867750-supplementary.pdf
